# Supplementary material for: Micro-RNA content of circulating extracellular vesicles in early rheumatoid arthritis as biomarkers and mediators of methotrexate efficacy
Source: Rheumatology (Oxford). 2023 Nov 1;63(8):2259–67. doi: 10.1093/rheumatology/kead569 (PMC11292053; doi:10.1093/rheumatology/kead569)
Supplement: kead569_Supplementary_Data [file kead569_supplementary_data.zip]

Archive with 3 entries (2 files):
- kead569_Supplementary_Data/
- kead569_Supplementary_Data/rhe-23-1198-File005.docx
- kead569_Supplementary_Data/rhe-23-1198-File006.xlsx
