# Supplementary material for: Micro-RNA content of circulating extracellular vesicles in early rheumatoid arthritis as biomarkers and mediators of methotrexate efficacy
Source: Rheumatology (Oxford). 2023 Nov 1;63(8):2259–67. doi: 10.1093/rheumatology/kead569 (PMC11292053; doi:10.1093/rheumatology/kead569)
Supplement: kead569_Supplementary_Data [file kead569_supplementary_data.zip › kead569_Supplementary_Data/rhe-23-1198-File006.xlsx]

## Sheet: Read Me
Supplementary Tables are presented are presented on individual sheets within spreadsheet, each labelled with tabs as below:			Content
Supplementary Table S1	STS1 - DESeq filtering outcome		List of miRs represented on nCounter® Human v3 miRNA Expression Assay that did/did not pass DESeq filtering.
Supplementary Table S2	STS2 - RA vs Control at BL		Outcome of differential expression testing with DESeq2 for baseline comparison of RA and NIC
Supplementary Table S3	STS3 - PMR vs Control at BL		Outcome of differential expression testing with DESeq2 for baseline comparison of PMR and NIC
Supplementary Table S4	STS4 - mirPath KEGG Pathways 1		Top KEGG pathways associated with 28 ‘uniquely RA associated’ miRs outlined in Figure 1C
Supplementary Table S5	STS45- MTX Response Prediction		Outcome of differential expression testing with DESeq2 for baseline comparison of MTX-responders and non-responders
Supplementary Table S6	STS6 - mirPath KEGG Pathways 2		Top KEGG pathways associated with 41 miRs with potential value in predicting response to MTX outlined in Figure 2A
Supplementary Table S7	STS7 - LM output		Data from linear modelling of the effect of response to MTX on the change in miR abundance between baseline and follow-up visits of RA patients.

## Sheet: STS1 - DESeq filtering outcome
Probes included on nCounter® Human v3 miRNA Expression Assay kit contrasts
RA vs control contrast		PMR vs control contrast
Not excluded by DESEQ	Excluded by DESEQ	Not excluded by DESEQ	Excluded by DESEQ
hsa-miR-1245a	hsa-let-7e-5p	hsa-let-7a-5p	hsa-let-7i-5p
hsa-miR-150-5p	hsa-miR-1204	hsa-let-7b-5p	hsa-miR-1-5p
hsa-miR-337-3p	hsa-miR-124-3p	hsa-let-7c-5p	hsa-miR-101-3p
hsa-miR-4516	hsa-miR-1245b-3p	hsa-let-7d-5p	hsa-miR-103a-3p
hsa-miR-454-3p	hsa-miR-1247-5p	hsa-let-7e-5p	hsa-miR-1178-3p
hsa-miR-144-3p	hsa-miR-1250-5p	hsa-let-7g-5p	hsa-miR-1185-1-3p
hsa-miR-301a-5p	hsa-miR-1252-5p	hsa-miR-1-3p	hsa-miR-1204
hsa-miR-320e	hsa-miR-1254	hsa-miR-100-5p	hsa-miR-1224-5p
hsa-miR-487a-3p	hsa-miR-1260a	hsa-miR-105-5p	hsa-miR-1236-3p
hsa-miR-563	hsa-miR-1270	hsa-miR-106a-5p+hsa-miR-17-5p	hsa-miR-124-3p
hsa-miR-3614-5p	hsa-miR-1271-3p	hsa-miR-106b-5p	hsa-miR-1245b-3p
hsa-miR-337-5p	hsa-miR-1271-5p	hsa-miR-107	hsa-miR-1247-5p
hsa-miR-1268a	hsa-miR-127-5p	hsa-miR-10a-5p	hsa-miR-1248
hsa-miR-1296-3p	hsa-miR-1276	hsa-miR-10b-5p	hsa-miR-1250-5p
hsa-miR-365a-3p+hsa-miR-365b-3p	hsa-miR-1277-3p	hsa-miR-1180-3p	hsa-miR-1252-5p
hsa-miR-370-3p	hsa-miR-1288-3p	hsa-miR-1183	hsa-miR-1254
hsa-miR-378f	hsa-miR-129-5p	hsa-miR-1185-2-3p	hsa-miR-1260a
hsa-miR-519c-3p	hsa-miR-1296-5p	hsa-miR-1185-5p	hsa-miR-1269b
hsa-miR-183-5p	hsa-miR-1301-3p	hsa-miR-1193	hsa-miR-127-5p
hsa-miR-3613-5p	hsa-miR-1303	hsa-miR-1197	hsa-miR-1270
hsa-miR-512-5p	hsa-miR-1304-3p	hsa-miR-1200	hsa-miR-1271-3p
hsa-miR-1915-3p	hsa-miR-130b-3p	hsa-miR-1202	hsa-miR-1271-5p
hsa-miR-626	hsa-miR-1322	hsa-miR-1203	hsa-miR-1277-3p
hsa-miR-378d	hsa-miR-133b	hsa-miR-1205	hsa-miR-128-2-5p
hsa-miR-922	hsa-miR-134-5p+hsa-miR-6728-5p	hsa-miR-1206	hsa-miR-1288-3p
hsa-miR-342-3p	hsa-miR-139-5p	hsa-miR-122-5p	hsa-miR-129-5p
hsa-miR-4454+hsa-miR-7975	hsa-miR-142-5p	hsa-miR-1224-3p	hsa-miR-1296-5p
hsa-miR-18b-5p	hsa-miR-1469	hsa-miR-1226-3p	hsa-miR-1301-3p
hsa-miR-1262	hsa-miR-146b-3p	hsa-miR-1228-3p	hsa-miR-1303
hsa-miR-4455	hsa-miR-152-5p	hsa-miR-1233-3p	hsa-miR-1304-3p
hsa-miR-369-3p	hsa-miR-154-5p	hsa-miR-1234-3p	hsa-miR-1322
hsa-miR-548a-5p	hsa-miR-1-5p	hsa-miR-1244	hsa-miR-133b
hsa-miR-585-3p	hsa-miR-181c-5p	hsa-miR-1245a	hsa-miR-134-5p+hsa-miR-6728-5p
hsa-miR-455-5p	hsa-miR-182-5p	hsa-miR-1245b-5p	hsa-miR-135a-5p
hsa-miR-548e-5p	hsa-miR-188-3p	hsa-miR-1246	hsa-miR-139-5p
hsa-miR-650	hsa-miR-1909-3p	hsa-miR-1249-3p	hsa-miR-1469
hsa-miR-33b-5p	hsa-miR-1910-3p	hsa-miR-1249-5p	hsa-miR-146b-3p
hsa-miR-4284	hsa-miR-194-5p	hsa-miR-1253	hsa-miR-146b-5p
hsa-miR-184	hsa-miR-196b-5p	hsa-miR-1255a	hsa-miR-151b
hsa-miR-1224-3p	hsa-miR-198	hsa-miR-1255b-5p	hsa-miR-152-5p
hsa-miR-1246	hsa-miR-202-3p	hsa-miR-1257	hsa-miR-154-5p
hsa-miR-134-3p	hsa-miR-203a-3p	hsa-miR-1258	hsa-miR-181b-5p+hsa-miR-181d-5p
hsa-miR-211-5p	hsa-miR-204-5p	hsa-miR-125a-3p	hsa-miR-181c-5p
hsa-miR-450a-2-3p	hsa-miR-205-5p	hsa-miR-125a-5p	hsa-miR-182-5p
hsa-miR-612	hsa-miR-211-3p	hsa-miR-125b-5p	hsa-miR-188-3p
hsa-miR-1200	hsa-miR-2278	hsa-miR-126-3p	hsa-miR-1908-3p
hsa-miR-338-5p	hsa-miR-2682-5p	hsa-miR-1260b	hsa-miR-1909-3p
hsa-miR-548n	hsa-miR-296-5p	hsa-miR-1261	hsa-miR-1910-3p
hsa-miR-639	hsa-miR-298	hsa-miR-1262	hsa-miR-1915-3p
hsa-miR-10b-5p	hsa-miR-3074-3p	hsa-miR-1264	hsa-miR-196a-3p
hsa-miR-302a-3p	hsa-miR-3127-5p	hsa-miR-1266-5p	hsa-miR-196b-5p
hsa-miR-506-3p	hsa-miR-3130-3p	hsa-miR-1268a	hsa-miR-198
hsa-miR-495-5p	hsa-miR-3140-3p	hsa-miR-1268b	hsa-miR-204-5p
hsa-miR-496	hsa-miR-3140-5p	hsa-miR-1269a	hsa-miR-211-3p
hsa-miR-1236-3p	hsa-miR-3150b-3p	hsa-miR-127-3p	hsa-miR-218-5p
hsa-miR-548g-3p	hsa-miR-3158-3p	hsa-miR-1272	hsa-miR-219a-1-3p
hsa-miR-584-3p	hsa-miR-31-5p	hsa-miR-1273c	hsa-miR-221-5p
hsa-miR-3605-5p	hsa-miR-3179	hsa-miR-1275	hsa-miR-2278
hsa-miR-503-3p	hsa-miR-3185	hsa-miR-1276	hsa-miR-2682-5p
hsa-miR-551b-3p	hsa-miR-3190-3p	hsa-miR-1278	hsa-miR-296-3p
hsa-miR-1278	hsa-miR-3192-5p	hsa-miR-1279	hsa-miR-296-5p
hsa-miR-187-3p	hsa-miR-3195	hsa-miR-128-1-5p	hsa-miR-297
hsa-miR-30e-3p	hsa-miR-320b	hsa-miR-128-3p	hsa-miR-298
hsa-miR-543	hsa-miR-320d	hsa-miR-1281	hsa-miR-3065-5p
hsa-miR-5001-5p	hsa-miR-323a-5p	hsa-miR-1283	hsa-miR-3074-3p
hsa-miR-3614-3p	hsa-miR-323b-5p	hsa-miR-1285-3p	hsa-miR-3127-5p
hsa-miR-1973	hsa-miR-328-3p	hsa-miR-1285-5p	hsa-miR-3130-3p
hsa-miR-877-5p	hsa-miR-331-5p	hsa-miR-1286	hsa-miR-3131
hsa-miR-138-5p	hsa-miR-33a-5p	hsa-miR-1287-3p	hsa-miR-3140-3p
hsa-miR-518c-3p	hsa-miR-3605-3p	hsa-miR-1287-5p	hsa-miR-3140-5p
hsa-miR-548m	hsa-miR-361-3p	hsa-miR-1289	hsa-miR-3150b-3p
hsa-miR-210-5p	hsa-miR-362-3p	hsa-miR-129-2-3p	hsa-miR-3151-5p
hsa-miR-25-5p	hsa-miR-376b-3p	hsa-miR-1290	hsa-miR-3158-3p
hsa-miR-147b	hsa-miR-376c-5p	hsa-miR-1291	hsa-miR-3164
hsa-miR-1290	hsa-miR-378c	hsa-miR-1293	hsa-miR-3179
hsa-miR-548al	hsa-miR-382-3p	hsa-miR-1295a	hsa-miR-3180-5p
hsa-miR-499a-3p	hsa-miR-383-5p	hsa-miR-1296-3p	hsa-miR-3185
hsa-miR-1249-5p	hsa-miR-3918	hsa-miR-1297	hsa-miR-3190-3p
hsa-miR-576-3p	hsa-miR-409-5p	hsa-miR-1298-5p	hsa-miR-3192-5p
hsa-miR-141-3p	hsa-miR-422a	hsa-miR-1299	hsa-miR-3195
hsa-miR-3065-3p	hsa-miR-429	hsa-miR-1302	hsa-miR-320b
hsa-miR-5010-3p	hsa-miR-431-5p	hsa-miR-1304-5p	hsa-miR-323a-5p
hsa-miR-532-3p	hsa-miR-4425	hsa-miR-1305	hsa-miR-323b-5p
hsa-miR-10a-5p	hsa-miR-4431	hsa-miR-1306-3p	hsa-miR-328-3p
hsa-miR-299-5p	hsa-miR-4435	hsa-miR-1306-5p	hsa-miR-331-5p
hsa-miR-421	hsa-miR-4448	hsa-miR-1307-3p	hsa-miR-339-3p
hsa-miR-4286	hsa-miR-4458	hsa-miR-1307-5p	hsa-miR-345-5p
hsa-miR-125a-3p	hsa-miR-4524a-5p	hsa-miR-130a-3p	hsa-miR-3605-3p
hsa-miR-486-3p	hsa-miR-452-5p	hsa-miR-130b-3p	hsa-miR-361-3p
hsa-miR-513a-3p	hsa-miR-4532	hsa-miR-132-3p	hsa-miR-3613-5p
hsa-miR-630	hsa-miR-4707-3p	hsa-miR-1323	hsa-miR-362-3p
hsa-miR-132-3p	hsa-miR-4741	hsa-miR-133a-3p	hsa-miR-374a-3p
hsa-miR-362-5p	hsa-miR-4787-3p	hsa-miR-133a-5p	hsa-miR-374c-5p
hsa-miR-548ar-5p	hsa-miR-483-5p	hsa-miR-134-3p	hsa-miR-376b-3p
hsa-miR-548v	hsa-miR-485-5p	hsa-miR-135b-5p	hsa-miR-376c-5p
hsa-miR-493-3p	hsa-miR-490-3p	hsa-miR-136-5p	hsa-miR-378c
hsa-miR-3613-3p	hsa-miR-490-5p	hsa-miR-137	hsa-miR-382-3p
hsa-miR-652-5p	hsa-miR-492	hsa-miR-138-5p	hsa-miR-383-5p
hsa-miR-1283	hsa-miR-494-3p	hsa-miR-139-3p	hsa-miR-3916
hsa-miR-3147	hsa-miR-494-5p	hsa-miR-140-3p	hsa-miR-3918
hsa-miR-411-5p	hsa-miR-5001-3p	hsa-miR-140-5p	hsa-miR-409-5p
hsa-miR-4792	hsa-miR-5010-5p	hsa-miR-141-3p	hsa-miR-422a
hsa-miR-1302	hsa-miR-501-3p	hsa-miR-142-3p	hsa-miR-429
hsa-miR-802	hsa-miR-508-3p	hsa-miR-142-5p	hsa-miR-4421
hsa-miR-181b-2-3p	hsa-miR-510-5p	hsa-miR-143-3p	hsa-miR-4435
hsa-miR-301b-5p	hsa-miR-512-3p	hsa-miR-144-3p	hsa-miR-4448
hsa-miR-103a-3p	hsa-miR-513c-3p	hsa-miR-145-5p	hsa-miR-4458
hsa-miR-380-3p	hsa-miR-513c-5p	hsa-miR-146a-5p	hsa-miR-449c-5p
hsa-miR-4707-5p	hsa-miR-514b-3p	hsa-miR-147a	hsa-miR-452-5p
hsa-miR-601	hsa-miR-516a-5p	hsa-miR-147b	hsa-miR-4524a-5p
hsa-miR-7-5p	hsa-miR-517b-3p	hsa-miR-148a-3p	hsa-miR-4707-3p
hsa-miR-487b-3p	hsa-miR-5196-3p+hsa-miR-6732-3p	hsa-miR-148b-3p	hsa-miR-4741
hsa-miR-2110	hsa-miR-520a-3p	hsa-miR-149-5p	hsa-miR-4787-3p
hsa-miR-664a-3p	hsa-miR-520b	hsa-miR-151a-3p	hsa-miR-483-5p
hsa-miR-219a-2-3p	hsa-miR-520e	hsa-miR-151a-5p	hsa-miR-485-5p
hsa-miR-133a-3p	hsa-miR-520f-3p	hsa-miR-152-3p	hsa-miR-490-5p
hsa-miR-379-5p	hsa-miR-523-3p	hsa-miR-153-3p	hsa-miR-491-5p
hsa-miR-517a-3p	hsa-miR-524-3p	hsa-miR-1537-3p	hsa-miR-492
hsa-miR-574-5p	hsa-miR-525-3p	hsa-miR-155-5p	hsa-miR-494-3p
hsa-miR-1197	hsa-miR-532-5p	hsa-miR-15a-5p	hsa-miR-494-5p
hsa-miR-766-3p	hsa-miR-539-3p	hsa-miR-15b-5p	hsa-miR-499b-3p
hsa-miR-200a-3p	hsa-miR-545-3p	hsa-miR-16-5p	hsa-miR-5001-3p
hsa-miR-642a-5p	hsa-miR-548a-3p	hsa-miR-181a-2-3p	hsa-miR-500a-5p+hsa-miR-501-5p
hsa-miR-3180-3p	hsa-miR-548b-3p	hsa-miR-181a-3p	hsa-miR-501-3p
hsa-miR-34a-5p	hsa-miR-548c-5p+hsa-miR-548o-5p+hsa-miR-548am-5p	hsa-miR-181a-5p	hsa-miR-5010-5p
hsa-miR-510-3p	hsa-miR-548h-5p	hsa-miR-181b-2-3p	hsa-miR-504-5p
hsa-miR-128-1-5p	hsa-miR-548o-3p+hsa-miR-548ah-3p+hsa-miR-548av-3p	hsa-miR-181d-3p	hsa-miR-506-5p
hsa-miR-566	hsa-miR-550a-5p	hsa-miR-182-3p	hsa-miR-508-3p
hsa-miR-571	hsa-miR-552-3p	hsa-miR-1827	hsa-miR-509-3-5p
hsa-miR-769-3p	hsa-miR-554	hsa-miR-183-5p	hsa-miR-509-3p
hsa-miR-1268b	hsa-miR-562	hsa-miR-184	hsa-miR-510-5p
hsa-miR-140-3p	hsa-miR-573	hsa-miR-185-5p	hsa-miR-512-3p
hsa-miR-1203	hsa-miR-579-3p	hsa-miR-186-5p	hsa-miR-513c-3p
hsa-miR-135b-5p	hsa-miR-580-3p	hsa-miR-187-3p	hsa-miR-513c-5p
hsa-miR-1255a	hsa-miR-589-5p	hsa-miR-188-5p	hsa-miR-514b-3p
hsa-miR-133a-5p	hsa-miR-590-3p	hsa-miR-18a-5p	hsa-miR-516a-5p
hsa-miR-135a-5p	hsa-miR-599	hsa-miR-18b-5p	hsa-miR-517b-3p
hsa-miR-1976	hsa-miR-600	hsa-miR-1908-5p	hsa-miR-5196-3p+hsa-miR-6732-3p
hsa-miR-409-3p	hsa-miR-605-5p	hsa-miR-190a-3p	hsa-miR-520a-3p
hsa-miR-497-5p	hsa-miR-607	hsa-miR-190a-5p	hsa-miR-520b
hsa-miR-544a	hsa-miR-614	hsa-miR-190b	hsa-miR-520e
hsa-miR-648	hsa-miR-615-5p	hsa-miR-191-5p	hsa-miR-520f-3p
hsa-miR-570-3p	hsa-miR-619-3p	hsa-miR-1910-5p	hsa-miR-523-3p
hsa-miR-516b-5p	hsa-miR-624-3p	hsa-miR-192-5p	hsa-miR-524-3p
hsa-miR-128-3p	hsa-miR-628-5p	hsa-miR-193a-3p	hsa-miR-525-3p
hsa-miR-324-3p	hsa-miR-637	hsa-miR-193a-5p+hsa-miR-193b-5p	hsa-miR-532-5p
hsa-miR-301a-3p	hsa-miR-638	hsa-miR-193b-3p	hsa-miR-539-3p
hsa-miR-891b	hsa-miR-641	hsa-miR-194-5p	hsa-miR-539-5p
hsa-miR-181a-3p	hsa-miR-6511a-3p	hsa-miR-195-5p	hsa-miR-548a-3p
hsa-miR-369-5p	hsa-miR-6511a-5p	hsa-miR-196a-5p	hsa-miR-548ak
hsa-miR-382-5p	hsa-miR-651-3p	hsa-miR-197-3p	hsa-miR-548b-3p
hsa-miR-891a-5p	hsa-miR-654-3p	hsa-miR-197-5p	hsa-miR-548c-5p+hsa-miR-548o-5p+hsa-miR-548am-5p
hsa-miR-1206	hsa-miR-655-3p	hsa-miR-1972	hsa-miR-548e-3p
hsa-miR-188-5p	hsa-miR-663a	hsa-miR-1973	hsa-miR-548h-5p
hsa-miR-302f	hsa-miR-664b-3p	hsa-miR-1976	hsa-miR-548l
hsa-miR-335-5p	hsa-miR-664b-5p	hsa-miR-199a-3p+hsa-miR-199b-3p	hsa-miR-548o-3p+hsa-miR-548ah-3p+hsa-miR-548av-3p
hsa-miR-548ah-5p	hsa-miR-671-3p	hsa-miR-199a-5p	hsa-miR-550a-5p
hsa-miR-876-5p	hsa-miR-675-5p	hsa-miR-199b-5p	hsa-miR-552-3p
hsa-miR-521	hsa-miR-708-5p	hsa-miR-19a-3p	hsa-miR-553
hsa-miR-455-3p	hsa-miR-758-5p	hsa-miR-19b-3p	hsa-miR-554
hsa-miR-15a-5p	hsa-miR-766-5p	hsa-miR-200a-3p	hsa-miR-555
hsa-miR-517c-3p+hsa-miR-519a-3p	hsa-miR-874-3p	hsa-miR-200b-3p	hsa-miR-561-5p
hsa-miR-6503-5p	hsa-miR-885-3p	hsa-miR-200c-3p	hsa-miR-562
hsa-miR-561-3p	hsa-miR-887-3p	hsa-miR-202-3p	hsa-miR-566
hsa-miR-449b-5p	hsa-miR-892b	hsa-miR-203a-3p	hsa-miR-568
hsa-miR-1275	hsa-miR-924	hsa-miR-203a-5p	hsa-miR-572
hsa-miR-577	hsa-miR-935	hsa-miR-205-5p	hsa-miR-573
hsa-miR-1307-3p	hsa-miR-940	hsa-miR-2053	hsa-miR-579-3p
hsa-miR-1299	hsa-miR-942-3p	hsa-miR-206	hsa-miR-580-3p
hsa-miR-509-3p	hsa-miR-9-5p	hsa-miR-208a-3p	hsa-miR-589-5p
hsa-miR-491-5p	hsa-miR-98-3p	hsa-miR-208b-3p	hsa-miR-590-3p
hsa-miR-3161		hsa-miR-208b-5p	hsa-miR-592
hsa-miR-4488		hsa-miR-20a-5p+hsa-miR-20b-5p	hsa-miR-595
hsa-miR-448		hsa-miR-21-5p	hsa-miR-599
hsa-miR-23c		hsa-miR-210-3p	hsa-miR-600
hsa-miR-615-3p		hsa-miR-210-5p	hsa-miR-607
hsa-miR-1289		hsa-miR-211-5p	hsa-miR-614
hsa-miR-1908-5p		hsa-miR-2110	hsa-miR-615-5p
hsa-miR-410-3p		hsa-miR-2113	hsa-miR-619-3p
hsa-miR-155-5p		hsa-miR-2116-5p	hsa-miR-624-3p
hsa-miR-561-5p		hsa-miR-212-3p	hsa-miR-637
hsa-miR-100-5p		hsa-miR-214-3p	hsa-miR-638
hsa-miR-365b-5p		hsa-miR-215-5p	hsa-miR-641
hsa-miR-384		hsa-miR-216a-5p	hsa-miR-648
hsa-miR-182-3p		hsa-miR-216b-5p	hsa-miR-6503-5p
hsa-miR-1185-5p		hsa-miR-217	hsa-miR-651-3p
hsa-miR-1269a		hsa-miR-219a-2-3p	hsa-miR-6511a-3p
hsa-miR-4531		hsa-miR-219b-3p	hsa-miR-6511a-5p
hsa-miR-6720-3p		hsa-miR-22-3p	hsa-miR-652-5p
hsa-miR-373-3p		hsa-miR-221-3p	hsa-miR-654-3p
hsa-miR-548ar-3p		hsa-miR-222-3p	hsa-miR-655-3p
hsa-let-7f-5p		hsa-miR-223-3p	hsa-miR-661
hsa-miR-767-5p		hsa-miR-224-5p	hsa-miR-664b-3p
hsa-miR-942-5p		hsa-miR-23a-3p	hsa-miR-664b-5p
hsa-miR-143-3p		hsa-miR-23b-3p	hsa-miR-671-3p
hsa-miR-149-5p		hsa-miR-23c	hsa-miR-675-5p
hsa-miR-28-3p		hsa-miR-24-3p	hsa-miR-744-5p
hsa-miR-34c-3p		hsa-miR-25-3p	hsa-miR-758-3p+hsa-miR-411-3p
hsa-miR-372-3p		hsa-miR-25-5p	hsa-miR-758-5p
hsa-miR-499a-5p		hsa-miR-26a-5p	hsa-miR-765
hsa-miR-508-5p		hsa-miR-27a-3p	hsa-miR-766-5p
hsa-miR-518e-3p		hsa-miR-27b-3p	hsa-miR-874-3p
hsa-miR-574-3p		hsa-miR-28-3p	hsa-miR-875-3p
hsa-miR-593-3p		hsa-miR-28-5p	hsa-miR-887-3p
hsa-miR-644a		hsa-miR-299-3p	hsa-miR-892b
hsa-miR-758-3p+hsa-miR-411-3p		hsa-miR-299-5p	hsa-miR-9-5p
hsa-miR-519e-3p		hsa-miR-29a-3p	hsa-miR-924
hsa-miR-26b-5p		hsa-miR-29b-3p	hsa-miR-92a-1-5p
hsa-miR-582-5p		hsa-miR-29c-3p	hsa-miR-92b-3p
hsa-miR-16-5p		hsa-miR-300	hsa-miR-935
hsa-miR-363-5p		hsa-miR-301a-3p	hsa-miR-942-3p
hsa-miR-627-5p		hsa-miR-301a-5p	hsa-miR-98-3p
hsa-miR-1286		hsa-miR-301b-3p
hsa-miR-323a-3p		hsa-miR-301b-5p
hsa-miR-340-5p		hsa-miR-302a-3p
hsa-miR-1295a		hsa-miR-302a-5p
hsa-miR-518f-3p		hsa-miR-302b-3p
hsa-miR-214-3p		hsa-miR-302c-3p
hsa-miR-210-3p		hsa-miR-302d-3p
hsa-miR-3928-3p		hsa-miR-302e
hsa-miR-548q		hsa-miR-302f
hsa-miR-4461		hsa-miR-3065-3p
hsa-miR-4536-3p		hsa-miR-30a-3p
hsa-miR-302b-3p		hsa-miR-30a-5p
hsa-miR-1272		hsa-miR-30b-5p
hsa-miR-3144-3p		hsa-miR-30c-5p
hsa-miR-330-5p		hsa-miR-30d-5p
hsa-miR-376a-3p		hsa-miR-30e-3p
hsa-miR-433-3p		hsa-miR-30e-5p
hsa-miR-548e-3p		hsa-miR-31-5p
hsa-miR-339-3p		hsa-miR-3136-5p
hsa-miR-1293		hsa-miR-3144-3p
hsa-miR-22-3p		hsa-miR-3144-5p
hsa-miR-345-3p		hsa-miR-3147
hsa-miR-514a-3p		hsa-miR-3161
hsa-miR-620		hsa-miR-3168
hsa-miR-671-5p		hsa-miR-3180
hsa-let-7d-5p		hsa-miR-3180-3p
hsa-miR-151a-5p		hsa-miR-3182
hsa-miR-219a-5p		hsa-miR-3196
hsa-miR-302e		hsa-miR-32-5p
hsa-miR-433-5p		hsa-miR-3202
hsa-miR-520c-3p		hsa-miR-320a
hsa-miR-520h		hsa-miR-320c
hsa-miR-617		hsa-miR-320d
hsa-miR-665		hsa-miR-320e
hsa-miR-98-5p		hsa-miR-323a-3p
hsa-miR-1228-3p		hsa-miR-323b-3p
hsa-miR-30c-5p		hsa-miR-324-3p
hsa-miR-4421		hsa-miR-324-5p
hsa-miR-642a-3p		hsa-miR-325
hsa-let-7g-5p		hsa-miR-326
hsa-miR-1255b-5p		hsa-miR-328-5p
hsa-miR-1266-5p		hsa-miR-329-3p
hsa-miR-215-5p		hsa-miR-329-5p
hsa-miR-300		hsa-miR-330-3p
hsa-miR-548k		hsa-miR-330-5p
hsa-miR-136-5p		hsa-miR-331-3p
hsa-miR-513a-5p		hsa-miR-335-5p
hsa-miR-381-3p		hsa-miR-337-3p
hsa-miR-584-5p		hsa-miR-337-5p
hsa-miR-296-3p		hsa-miR-338-5p
hsa-miR-212-3p		hsa-miR-339-5p
hsa-miR-1185-2-3p		hsa-miR-33a-5p
hsa-miR-608		hsa-miR-33b-5p
hsa-miR-937-3p		hsa-miR-340-5p
hsa-miR-326		hsa-miR-342-5p
hsa-miR-1269b		hsa-miR-345-3p
hsa-miR-3144-5p		hsa-miR-346
hsa-miR-346		hsa-miR-34a-5p
hsa-miR-4521		hsa-miR-34b-3p
hsa-miR-610		hsa-miR-34c-3p
hsa-miR-1306-3p		hsa-miR-34c-5p
hsa-miR-151a-3p		hsa-miR-3605-5p
hsa-miR-489-3p		hsa-miR-361-5p
hsa-miR-514a-5p		hsa-miR-3613-3p
hsa-miR-542-3p		hsa-miR-3614-3p
hsa-miR-3934-5p		hsa-miR-3614-5p
hsa-miR-567		hsa-miR-3615
hsa-miR-1323		hsa-miR-362-5p
hsa-miR-145-5p		hsa-miR-363-3p
hsa-miR-651-5p		hsa-miR-363-5p
hsa-miR-208b-5p		hsa-miR-365a-3p+hsa-miR-365b-3p
hsa-miR-127-3p		hsa-miR-365b-5p
hsa-miR-137		hsa-miR-367-3p
hsa-miR-548i		hsa-miR-369-3p
hsa-miR-2113		hsa-miR-369-5p
hsa-miR-4485-3p		hsa-miR-3690
hsa-miR-4755-5p		hsa-miR-370-3p
hsa-miR-892a		hsa-miR-370-5p
hsa-miR-331-3p		hsa-miR-371a-5p
hsa-miR-105-5p		hsa-miR-371b-5p
hsa-miR-1233-3p		hsa-miR-372-3p
hsa-miR-1249-3p		hsa-miR-373-3p
hsa-miR-302d-3p		hsa-miR-374a-5p
hsa-miR-575		hsa-miR-374b-5p
hsa-miR-6721-5p		hsa-miR-375
hsa-miR-206		hsa-miR-376a-2-5p
hsa-miR-549a		hsa-miR-376a-3p
hsa-miR-513b-5p		hsa-miR-376c-3p
hsa-miR-506-5p		hsa-miR-377-3p
hsa-miR-1202		hsa-miR-378b
hsa-miR-509-5p		hsa-miR-378d
hsa-miR-1287-3p		hsa-miR-378e
hsa-miR-378b		hsa-miR-378f
hsa-miR-556-5p		hsa-miR-378g
hsa-miR-23b-3p		hsa-miR-378h
hsa-miR-26a-5p		hsa-miR-378i
hsa-miR-519b-5p+hsa-miR-519c-5p+hsa-miR-523-5p+hsa-miR-518e-5p+hsa-miR-522-5p+hsa-miR-519a-5p		hsa-miR-379-5p
hsa-miR-627-3p		hsa-miR-381-3p
hsa-miR-30a-5p		hsa-miR-381-5p
hsa-miR-15b-5p		hsa-miR-382-5p
hsa-miR-631		hsa-miR-384
hsa-miR-643		hsa-miR-3928-3p
hsa-miR-652-3p		hsa-miR-3934-5p
hsa-miR-606		hsa-miR-410-3p
hsa-miR-3065-5p		hsa-miR-411-5p
hsa-miR-933		hsa-miR-412-3p
hsa-miR-329-3p		hsa-miR-421
hsa-miR-449a		hsa-miR-423-3p
hsa-miR-511-5p		hsa-miR-423-5p
hsa-miR-3180-5p		hsa-miR-424-5p
hsa-miR-656-3p		hsa-miR-425-5p
hsa-miR-130a-3p		hsa-miR-4284
hsa-miR-4443		hsa-miR-4286
hsa-miR-487b-5p		hsa-miR-431-5p
hsa-miR-551a		hsa-miR-432-5p
hsa-miR-1281		hsa-miR-433-3p
hsa-miR-504-3p		hsa-miR-433-5p
hsa-miR-1257		hsa-miR-4425
hsa-miR-378g		hsa-miR-4431
hsa-miR-548aa+hsa-miR-548t-3p		hsa-miR-4443
hsa-miR-6503-3p		hsa-miR-4451
hsa-let-7a-5p		hsa-miR-4454+hsa-miR-7975
hsa-miR-499b-3p		hsa-miR-4455
hsa-miR-1908-3p		hsa-miR-4461
hsa-miR-208b-3p		hsa-miR-448
hsa-miR-208a-3p		hsa-miR-4485-3p
hsa-miR-1234-3p		hsa-miR-4488
hsa-miR-890		hsa-miR-449a
hsa-miR-1827		hsa-miR-449b-5p
hsa-miR-200b-3p		hsa-miR-450a-1-3p
hsa-miR-3168		hsa-miR-450a-2-3p
hsa-miR-488-3p		hsa-miR-450a-5p
hsa-miR-509-3-5p		hsa-miR-450b-3p
hsa-let-7b-5p		hsa-miR-450b-5p
hsa-miR-1205		hsa-miR-4516
hsa-miR-1285-5p		hsa-miR-4521
hsa-miR-140-5p		hsa-miR-4531
hsa-miR-1537-3p		hsa-miR-4532
hsa-miR-203a-5p		hsa-miR-4536-3p
hsa-miR-221-5p		hsa-miR-4536-5p
hsa-miR-371b-5p		hsa-miR-454-3p
hsa-miR-578		hsa-miR-455-3p
hsa-miR-888-5p		hsa-miR-455-5p
hsa-miR-199b-5p		hsa-miR-4647
hsa-miR-320a		hsa-miR-4707-5p
hsa-miR-556-3p		hsa-miR-4755-5p
hsa-miR-604		hsa-miR-4787-5p
hsa-miR-151b		hsa-miR-4792
hsa-miR-1287-5p		hsa-miR-483-3p
hsa-miR-423-5p		hsa-miR-484
hsa-miR-107		hsa-miR-485-3p
hsa-miR-374a-5p		hsa-miR-486-3p
hsa-miR-5196-5p		hsa-miR-487a-3p
hsa-miR-582-3p		hsa-miR-487b-3p
hsa-miR-432-5p		hsa-miR-487b-5p
hsa-miR-519d-3p		hsa-miR-488-3p
hsa-miR-761		hsa-miR-489-3p
hsa-miR-874-5p		hsa-miR-490-3p
hsa-miR-328-5p		hsa-miR-491-3p
hsa-miR-503-5p		hsa-miR-493-3p
hsa-miR-590-5p		hsa-miR-495-3p
hsa-miR-1307-5p		hsa-miR-495-5p
hsa-miR-302c-3p		hsa-miR-496
hsa-miR-520a-5p		hsa-miR-497-5p
hsa-miR-660-5p		hsa-miR-498
hsa-miR-152-3p		hsa-miR-499a-3p
hsa-miR-3916		hsa-miR-499a-5p
hsa-miR-424-5p		hsa-miR-499b-5p
hsa-miR-153-3p		hsa-miR-5001-5p
hsa-miR-181b-5p+hsa-miR-181d-5p		hsa-miR-5010-3p
hsa-miR-520g-3p		hsa-miR-502-3p
hsa-miR-548y		hsa-miR-502-5p
hsa-miR-3690		hsa-miR-503-3p
hsa-miR-548ad-3p		hsa-miR-503-5p
hsa-miR-764		hsa-miR-504-3p
hsa-miR-1224-5p		hsa-miR-505-3p
hsa-miR-27b-3p		hsa-miR-506-3p
hsa-miR-4536-5p		hsa-miR-507
hsa-miR-553		hsa-miR-508-5p
hsa-miR-522-3p		hsa-miR-509-5p
hsa-miR-1306-5p		hsa-miR-510-3p
hsa-miR-216a-5p		hsa-miR-511-5p
hsa-miR-591		hsa-miR-512-5p
hsa-miR-378i		hsa-miR-513a-3p
hsa-miR-1248		hsa-miR-513a-5p
hsa-miR-367-3p		hsa-miR-513b-5p
hsa-miR-765		hsa-miR-514a-3p
hsa-miR-3164		hsa-miR-514a-5p
hsa-miR-499b-5p		hsa-miR-514b-5p
hsa-miR-760		hsa-miR-515-3p
hsa-miR-1245b-5p		hsa-miR-515-5p
hsa-miR-485-3p		hsa-miR-516a-3p+hsa-miR-516b-3p
hsa-miR-934		hsa-miR-516b-5p
hsa-miR-142-3p		hsa-miR-517a-3p
hsa-miR-525-5p		hsa-miR-517c-3p+hsa-miR-519a-3p
hsa-miR-92a-1-5p		hsa-miR-518b
hsa-miR-3180		hsa-miR-518c-3p
hsa-miR-495-3p		hsa-miR-518d-3p
hsa-miR-507		hsa-miR-518e-3p
hsa-miR-548ai+hsa-miR-570-5p		hsa-miR-518f-3p
hsa-miR-640		hsa-miR-5196-5p
hsa-miR-146a-5p		hsa-miR-519b-3p
hsa-miR-32-5p		hsa-miR-519b-5p+hsa-miR-519c-5p+hsa-miR-523-5p+hsa-miR-518e-5p+hsa-miR-522-5p+hsa-miR-519a-5p
hsa-miR-515-5p		hsa-miR-519c-3p
hsa-miR-19a-3p		hsa-miR-519d-3p
hsa-miR-221-3p		hsa-miR-519e-3p
hsa-miR-3131		hsa-miR-520a-5p
hsa-miR-375		hsa-miR-520c-3p
hsa-miR-381-5p		hsa-miR-520d-3p
hsa-miR-504-5p		hsa-miR-520d-5p+hsa-miR-527+hsa-miR-518a-5p
hsa-miR-548j-5p		hsa-miR-520g-3p
hsa-miR-568		hsa-miR-520h
hsa-miR-769-5p		hsa-miR-521
hsa-miR-192-5p		hsa-miR-522-3p
hsa-miR-219a-1-3p		hsa-miR-525-5p
hsa-miR-451a		hsa-miR-526a+hsa-miR-518c-5p+hsa-miR-518d-5p
hsa-miR-526b-5p		hsa-miR-526b-5p
hsa-miR-1285-3p		hsa-miR-532-3p
hsa-miR-197-3p		hsa-miR-541-3p
hsa-miR-370-5p		hsa-miR-542-3p
hsa-miR-500a-5p+hsa-miR-501-5p		hsa-miR-542-5p
hsa-miR-92a-3p		hsa-miR-543
hsa-miR-324-5p		hsa-miR-544a
hsa-miR-579-5p		hsa-miR-545-3p
hsa-miR-378e		hsa-miR-548a-5p
hsa-miR-1226-3p		hsa-miR-548aa+hsa-miR-548t-3p
hsa-miR-28-5p		hsa-miR-548ad-3p
hsa-miR-92b-3p		hsa-miR-548ah-5p
hsa-miR-185-5p		hsa-miR-548ai+hsa-miR-570-5p
hsa-miR-125b-5p		hsa-miR-548al
hsa-miR-1253		hsa-miR-548ar-3p
hsa-miR-27a-3p		hsa-miR-548ar-5p
hsa-miR-1244		hsa-miR-548d-3p
hsa-miR-147a		hsa-miR-548d-5p
hsa-miR-1258		hsa-miR-548e-5p
hsa-miR-1261		hsa-miR-548g-3p
hsa-miR-181d-3p		hsa-miR-548i
hsa-miR-217		hsa-miR-548j-3p
hsa-miR-361-5p		hsa-miR-548j-5p
hsa-miR-449c-5p		hsa-miR-548k
hsa-miR-767-3p		hsa-miR-548m
hsa-miR-876-3p		hsa-miR-548n
hsa-miR-95-3p		hsa-miR-548q
hsa-miR-377-3p		hsa-miR-548v
hsa-miR-425-5p		hsa-miR-548y
hsa-miR-450b-3p		hsa-miR-548z+hsa-miR-548h-3p
hsa-miR-3615		hsa-miR-549a
hsa-miR-21-5p		hsa-miR-551a
hsa-miR-518b		hsa-miR-551b-3p
hsa-miR-873-5p		hsa-miR-556-3p
hsa-miR-483-3p		hsa-miR-556-5p
hsa-miR-412-3p		hsa-miR-561-3p
hsa-miR-122-5p		hsa-miR-563
hsa-miR-2116-5p		hsa-miR-564
hsa-miR-25-3p		hsa-miR-567
hsa-miR-30d-5p		hsa-miR-571
hsa-miR-190a-5p		hsa-miR-574-3p
hsa-miR-20a-5p+hsa-miR-20b-5p		hsa-miR-575
hsa-miR-222-3p		hsa-miR-576-3p
hsa-miR-297		hsa-miR-576-5p
hsa-miR-323b-3p		hsa-miR-577
hsa-miR-541-3p		hsa-miR-578
hsa-miR-548l		hsa-miR-579-5p
hsa-miR-744-5p		hsa-miR-582-3p
hsa-miR-2117		hsa-miR-582-5p
hsa-miR-1910-5p		hsa-miR-584-3p
hsa-miR-628-3p		hsa-miR-584-5p
hsa-miR-374b-5p		hsa-miR-585-3p
hsa-miR-654-5p		hsa-miR-587
hsa-miR-190b		hsa-miR-590-5p
hsa-miR-450a-5p		hsa-miR-591
hsa-miR-193a-3p		hsa-miR-593-3p
hsa-miR-564		hsa-miR-596
hsa-miR-1-3p		hsa-miR-597-5p
hsa-miR-218-5p		hsa-miR-598-3p
hsa-miR-374c-5p		hsa-miR-601
hsa-miR-197-5p		hsa-miR-603
hsa-miR-3196		hsa-miR-604
hsa-miR-514b-5p		hsa-miR-605-5p
hsa-miR-548d-3p		hsa-miR-606
hsa-miR-1193		hsa-miR-608
hsa-miR-1279		hsa-miR-610
hsa-miR-200c-3p		hsa-miR-612
hsa-miR-320c		hsa-miR-613
hsa-miR-371a-5p		hsa-miR-615-3p
hsa-miR-889-3p		hsa-miR-616-3p
hsa-miR-939-5p		hsa-miR-617
hsa-miR-548j-3p		hsa-miR-620
hsa-miR-191-5p		hsa-miR-625-5p
hsa-miR-1305		hsa-miR-626
hsa-miR-329-5p		hsa-miR-627-3p
hsa-miR-539-5p		hsa-miR-627-5p
hsa-miR-661		hsa-miR-628-3p
hsa-miR-29b-3p		hsa-miR-628-5p
hsa-miR-139-3p		hsa-miR-629-5p
hsa-miR-450a-1-3p		hsa-miR-630
hsa-miR-502-3p		hsa-miR-631
hsa-miR-572		hsa-miR-639
hsa-miR-216b-5p		hsa-miR-640
hsa-miR-3202		hsa-miR-642a-3p
hsa-miR-450b-5p		hsa-miR-642a-5p
hsa-miR-941		hsa-miR-643
hsa-miR-190a-3p		hsa-miR-644a
hsa-miR-660-3p		hsa-miR-649
hsa-miR-196a-5p		hsa-miR-650
hsa-miR-339-5p		hsa-miR-6503-3p
hsa-miR-106a-5p+hsa-miR-17-5p		hsa-miR-651-5p
hsa-miR-199a-5p		hsa-miR-652-3p
hsa-miR-19b-3p		hsa-miR-654-5p
hsa-miR-29a-3p		hsa-miR-656-3p
hsa-miR-1180-3p		hsa-miR-660-3p
hsa-miR-520d-3p		hsa-miR-660-5p
hsa-miR-1972		hsa-miR-663a
hsa-miR-30a-3p		hsa-miR-664a-3p
hsa-miR-34c-5p		hsa-miR-665
hsa-miR-423-3p		hsa-miR-671-5p
hsa-miR-4787-5p		hsa-miR-6720-3p
hsa-miR-592		hsa-miR-6721-5p
hsa-miR-378h		hsa-miR-6724-5p
hsa-miR-1183		hsa-miR-7-5p
hsa-miR-515-3p		hsa-miR-708-5p
hsa-miR-363-3p		hsa-miR-760
hsa-miR-195-5p		hsa-miR-761
hsa-miR-597-5p		hsa-miR-764
hsa-miR-223-3p		hsa-miR-766-3p
hsa-miR-30e-5p		hsa-miR-767-3p
hsa-miR-374a-3p		hsa-miR-767-5p
hsa-miR-1298-5p		hsa-miR-769-3p
hsa-miR-519b-3p		hsa-miR-769-5p
hsa-miR-616-3p		hsa-miR-770-5p
hsa-miR-345-5p		hsa-miR-802
hsa-miR-613		hsa-miR-873-3p
hsa-miR-106b-5p		hsa-miR-873-5p
hsa-miR-596		hsa-miR-874-5p
hsa-miR-649		hsa-miR-876-3p
hsa-miR-99a-5p		hsa-miR-876-5p
hsa-miR-181a-2-3p		hsa-miR-877-5p
hsa-miR-587		hsa-miR-885-3p
hsa-miR-126-3p		hsa-miR-885-5p
hsa-miR-18a-5p		hsa-miR-887-5p
hsa-miR-4647		hsa-miR-888-5p
hsa-miR-1291		hsa-miR-890
hsa-miR-30b-5p		hsa-miR-891a-5p
hsa-miR-325		hsa-miR-891b
hsa-miR-24-3p		hsa-miR-892a
hsa-miR-23a-3p		hsa-miR-922
hsa-miR-93-5p		hsa-miR-92a-3p
hsa-miR-376c-3p		hsa-miR-93-5p
hsa-miR-146b-5p		hsa-miR-933
hsa-miR-625-5p		hsa-miR-934
hsa-miR-875-3p		hsa-miR-936
hsa-miR-936		hsa-miR-937-3p
hsa-miR-887-5p		hsa-miR-939-5p
hsa-miR-1304-5p		hsa-miR-940
hsa-miR-301b-3p		hsa-miR-941
hsa-miR-491-3p		hsa-miR-942-5p
hsa-miR-520d-5p+hsa-miR-527+hsa-miR-518a-5p		hsa-miR-944
hsa-miR-548d-5p		hsa-miR-95-3p
hsa-miR-96-5p		hsa-miR-96-5p
hsa-miR-224-5p		hsa-miR-98-5p
hsa-miR-770-5p		hsa-miR-99a-5p
hsa-miR-128-2-5p		hsa-miR-99b-5p
hsa-miR-1264		hsa-miR-889-3p
hsa-miR-1185-1-3p		hsa-miR-342-3p
hsa-miR-1273c		hsa-let-7f-5p
hsa-miR-330-3p		hsa-miR-2117
hsa-miR-99b-5p		hsa-miR-219a-5p
hsa-let-7c-5p		hsa-miR-26b-5p
hsa-miR-576-5p		hsa-miR-380-3p
hsa-miR-873-3p		hsa-miR-451a
hsa-miR-1178-3p		hsa-miR-409-3p
hsa-miR-193a-5p+hsa-miR-193b-5p		hsa-miR-574-5p
hsa-miR-196a-3p		hsa-miR-150-5p
hsa-miR-3151-5p		hsa-miR-570-3p
hsa-miR-505-3p
hsa-miR-542-5p
hsa-miR-555
hsa-miR-603
hsa-miR-101-3p
hsa-miR-302a-5p
hsa-miR-484
hsa-miR-548ak
hsa-miR-3182
hsa-miR-548z+hsa-miR-548h-3p
hsa-miR-1297
hsa-miR-219b-3p
hsa-miR-299-3p
hsa-miR-629-5p
hsa-miR-516a-3p+hsa-miR-516b-3p
hsa-miR-518d-3p
hsa-miR-598-3p
hsa-miR-148b-3p
hsa-miR-186-5p
hsa-miR-29c-3p
hsa-let-7i-5p
hsa-miR-498
hsa-miR-595
hsa-miR-944
hsa-miR-1260b
hsa-miR-6724-5p
hsa-miR-885-5p
hsa-miR-3136-5p
hsa-miR-148a-3p
hsa-miR-193b-3p
hsa-miR-2053
hsa-miR-342-5p
hsa-miR-34b-3p
hsa-miR-526a+hsa-miR-518c-5p+hsa-miR-518d-5p
hsa-miR-125a-5p
hsa-miR-181a-5p
hsa-miR-376a-2-5p
hsa-miR-199a-3p+hsa-miR-199b-3p
hsa-miR-4451
hsa-miR-129-2-3p
hsa-miR-502-5p

## Sheet: STS2 - RA vs Control at BL
	baseMean	log2FoldChange	lfcSE	stat	pvalue	padj
hsa-miR-4516	198.932	1.55679	0.352901	4.41141	1.02699e-05	0.00441364
hsa-miR-1245a	16.0274	-0.578996	0.132128	-4.3821	1.1754e-05	0.00441364
hsa-miR-337-3p	27.7034	-0.477921	0.118049	-4.04851	5.15453e-05	0.0117048
hsa-miR-150-5p	158.176	-1.5198	0.379592	-4.00376	6.23426e-05	0.0117048
hsa-miR-454-3p	19.3393	-0.497574	0.126037	-3.94785	7.88555e-05	0.0118441
hsa-miR-144-3p	224.004	1.35549	0.348092	3.89404	9.85874e-05	0.0123399
hsa-miR-301a-5p	26.0329	-0.441056	0.115724	-3.81128	0.000138249	0.013027
hsa-miR-3614-5p	30.2161	-0.43925	0.115948	-3.78832	0.000151667	0.013027
hsa-miR-320e	797.06	1.42388	0.376574	3.78113	0.000156116	0.013027
hsa-miR-563	19.4888	-0.473939	0.126919	-3.73419	0.000188319	0.0141427
hsa-miR-487a-3p	29.8938	-0.423717	0.115304	-3.67477	0.000238064	0.0162533
hsa-miR-337-5p	26.6678	-0.465289	0.131334	-3.54279	0.000395921	0.024778
hsa-miR-1296-3p	25.2241	-0.410567	0.118285	-3.47099	0.000518535	0.0299554
hsa-miR-519c-3p	19.589	-0.453032	0.13265	-3.41525	0.000637229	0.033876
hsa-miR-378f	29.1702	-0.426907	0.125823	-3.39291	0.000691535	0.033876
hsa-miR-370-3p	31.3255	-0.378765	0.112021	-3.38119	0.000721726	0.033876
hsa-miR-1268a	41.5828	0.872242	0.260799	3.3445	0.00082431	0.0364151
hsa-miR-512-5p	23.5537	-0.430724	0.129564	-3.32441	0.000886065	0.0369686
hsa-miR-365a-3p+hsa-miR-365b-3p	28.4338	-0.369795	0.112508	-3.28684	0.0010132	0.0379964
hsa-miR-378d	26.2376	-0.410201	0.125238	-3.27538	0.00105521	0.0379964
hsa-miR-183-5p	28.8495	-0.381599	0.116574	-3.27344	0.00106248	0.0379964
hsa-miR-3613-5p	11.369	0.653852	0.201593	3.24343	0.00118098	0.0403144
hsa-miR-1915-3p	13.8301	0.739955	0.229322	3.2267	0.00125226	0.040889
hsa-miR-626	20.1603	-0.388881	0.121332	-3.20509	0.00135018	0.0422495
hsa-miR-1262	22.5722	-0.374104	0.118174	-3.1657	0.00154712	0.0426093
hsa-miR-922	20.4941	-0.405306	0.128199	-3.16153	0.00156941	0.0426093
hsa-miR-4454+hsa-miR-7975	356.26	1.28332	0.406031	3.16065	0.00157419	0.0426093
hsa-miR-548a-5p	34.0068	-0.35301	0.111783	-3.15799	0.00158863	0.0426093
hsa-miR-342-3p	58.363	-0.79603	0.253632	-3.13852	0.00169802	0.0439728
hsa-miR-4455	27.829	0.4462	0.143646	3.10625	0.00189479	0.0474329
hsa-miR-18b-5p	18.7092	-0.414512	0.133979	-3.09387	0.00197566	0.0478621
hsa-miR-184	24.2755	-0.37491	0.122431	-3.06221	0.00219711	0.0515635
hsa-miR-548e-5p	26.8334	-0.369907	0.121995	-3.03214	0.00242827	0.0552615
hsa-miR-455-5p	16.8839	-0.443182	0.146917	-3.01654	0.00255681	0.0564753
hsa-miR-4284	15.0828	-0.445214	0.148588	-2.9963	0.00273276	0.0586373
hsa-miR-369-3p	21.9151	-0.348507	0.116704	-2.98624	0.00282431	0.0588567
hsa-miR-650	20.5046	-0.383266	0.129011	-2.97079	0.00297033	0.0588567
hsa-miR-33b-5p	22.4249	-0.368857	0.124195	-2.96999	0.0029781	0.0588567
hsa-miR-585-3p	31.6061	-0.335622	0.114728	-2.92536	0.00344054	0.0655624
hsa-miR-1909-3p	8.67135	-0.535147	0.183223	-2.92074	0.00349201	0.0655624
hsa-miR-211-5p	24.5821	-0.35206	0.122386	-2.87663	0.00401941	0.0734412
hsa-miR-450a-2-3p	28.3104	-0.305822	0.106942	-2.85971	0.00424031	0.0734412
hsa-miR-338-5p	15.7757	-0.438632	0.153951	-2.84916	0.0043835	0.0734412
hsa-miR-584-3p	29.2919	-0.332328	0.116857	-2.84388	0.00445672	0.0734412
hsa-miR-1246	155.766	-0.8289	0.292416	-2.83467	0.00458736	0.0734412
hsa-miR-1224-3p	19.2902	-0.361932	0.127688	-2.8345	0.00458973	0.0734412
hsa-miR-1301-3p	8.05848	-0.537713	0.189733	-2.83405	0.00459619	0.0734412
hsa-miR-639	25.6586	-0.359866	0.127578	-2.82076	0.00479102	0.0737557
hsa-miR-3605-5p	18.3893	-0.388626	0.137843	-2.81934	0.00481229	0.0737557
hsa-miR-548g-3p	24.8453	-0.321941	0.116466	-2.76425	0.00570533	0.0847052
hsa-miR-10b-5p	22.9292	-0.337848	0.122753	-2.75226	0.00591858	0.0847052
hsa-miR-1200	17.4332	-0.369147	0.134429	-2.74604	0.00603188	0.0847052
hsa-miR-496	28.698	0.40881	0.149012	2.74348	0.00607918	0.0847052
hsa-miR-506-3p	17.7747	-0.414798	0.151228	-2.74286	0.00609065	0.0847052
hsa-miR-612	186.967	0.341167	0.125237	2.72418	0.00644616	0.0867869
hsa-miR-134-3p	16.7379	-0.368893	0.135479	-2.72289	0.00647146	0.0867869
hsa-miR-543	31.9157	-0.311484	0.115738	-2.69128	0.00711783	0.0932013
hsa-miR-551b-3p	18.3307	-0.359013	0.133696	-2.6853	0.0072465	0.0932013
hsa-miR-1278	17.096	-0.381798	0.142435	-2.68051	0.00735102	0.0932013
hsa-miR-302a-3p	21.316	-0.326528	0.122093	-2.67443	0.00748571	0.0932013
hsa-miR-548n	23.1698	0.370191	0.138614	2.67066	0.00757028	0.0932013
hsa-miR-1236-3p	15.612	0.464149	0.17516	2.64986	0.00805249	0.0966564
hsa-miR-495-5p	21.9144	-0.322944	0.121979	-2.64753	0.00810833	0.0966564
hsa-miR-503-3p	18.8448	-0.343587	0.130332	-2.63624	0.00838306	0.0969878
hsa-miR-187-3p	24.2446	-0.316066	0.119914	-2.63578	0.00839442	0.0969878
hsa-miR-877-5p	20.6651	0.499441	0.190339	2.62396	0.00869146	0.0988982
hsa-miR-30e-3p	24.4646	-0.316529	0.121017	-2.61557	0.00890777	0.0998468
hsa-miR-3614-3p	11.4962	0.511867	0.200386	2.55441	0.0106368	0.116011
hsa-miR-5001-5p	19.7348	-0.327795	0.128475	-2.55143	0.0107283	0.116011
hsa-miR-548m	20.2842	-0.337304	0.132345	-2.54868	0.0108133	0.116011
hsa-miR-1973	23.3159	-0.308381	0.12156	-2.53686	0.0111853	0.117255
hsa-miR-25-5p	20.9649	-0.316862	0.12499	-2.5351	0.0112415	0.117255
hsa-miR-210-5p	17.4168	-0.335122	0.13623	-2.45997	0.013895	0.142947
hsa-miR-1322	10.947	0.484059	0.19739	2.4523	0.0141947	0.144057
hsa-miR-518c-3p	13.5923	0.454765	0.186467	2.43886	0.0147339	0.147535
hsa-miR-138-5p	14.0796	0.4211	0.176192	2.39001	0.0168477	0.166482
hsa-miR-147b	14.1301	-0.370147	0.156213	-2.36949	0.0178125	0.17373
hsa-miR-548al	13.1215	0.430257	0.182739	2.35449	0.0185483	0.177363
hsa-miR-3065-3p	16.0759	-0.328173	0.139511	-2.35231	0.0186573	0.177363
hsa-miR-1-5p	8.08387	0.554256	0.236358	2.34499	0.0190278	0.178623
hsa-miR-323a-5p	8.35413	0.521705	0.223199	2.33739	0.0194188	0.180044
hsa-miR-1290	38.4618	-0.237993	0.102051	-2.3321	0.0196954	0.180381
hsa-miR-532-3p	27.9818	-0.272348	0.117192	-2.32395	0.0201279	0.182121
hsa-miR-141-3p	17.3312	0.362774	0.156777	2.31394	0.0206708	0.184115
hsa-miR-499a-3p	14.9943	0.391408	0.169425	2.31021	0.0208768	0.184115
hsa-miR-125a-3p	17.6488	0.367966	0.159536	2.30648	0.0210838	0.184115
hsa-miR-10a-5p	18.856	-0.302911	0.131906	-2.29641	0.0216523	0.186907
hsa-miR-211-3p	9.16096	0.47003	0.207654	2.26352	0.0236036	0.19929
hsa-miR-421	20.3808	-0.306963	0.135627	-2.26329	0.0236176	0.19929
hsa-miR-5010-3p	19.2488	-0.29589	0.131082	-2.25729	0.0239897	0.200172
hsa-miR-132-3p	24.3767	-0.33114	0.147228	-2.24917	0.0245019	0.200172
hsa-miR-299-5p	25.7148	-0.261688	0.116365	-2.24885	0.0245217	0.200172
hsa-miR-1249-5p	12.9163	-0.351121	0.156666	-2.2412	0.0250131	0.201988
hsa-miR-301b-5p	28.6519	-0.265198	0.119187	-2.22505	0.0260776	0.20832
hsa-miR-328-3p	10.2909	-0.390028	0.175682	-2.22008	0.0264134	0.20832
hsa-miR-4286	23.803	-0.283707	0.127974	-2.21691	0.0266294	0.20832
hsa-miR-630	194.103	0.750753	0.340507	2.20481	0.0274674	0.209998
hsa-miR-4792	15.4119	-0.319391	0.144969	-2.20317	0.027583	0.209998
hsa-miR-513a-3p	23.986	-0.264697	0.120308	-2.20016	0.0277956	0.209998
hsa-miR-652-5p	14.4788	-0.332906	0.151472	-2.19781	0.0279625	0.209998
hsa-miR-486-3p	17.7282	0.496533	0.228208	2.17579	0.0295707	0.215148
hsa-miR-181b-2-3p	14.9283	-0.309681	0.142394	-2.17481	0.0296441	0.215148
hsa-miR-548v	19.7118	-0.280441	0.129017	-2.17367	0.02973	0.215148
hsa-miR-3613-3p	19.7507	-0.278914	0.128365	-2.17282	0.0297942	0.215148
hsa-miR-493-3p	16.2894	0.353901	0.163541	2.164	0.0304646	0.216653
hsa-miR-664a-3p	26.6225	-0.280439	0.129745	-2.16146	0.0306598	0.216653
hsa-miR-576-3p	20.9906	-0.28389	0.13163	-2.15673	0.031027	0.216653
hsa-miR-1283	87.8713	1.28798	0.597653	2.15507	0.0311565	0.216653
hsa-miR-362-5p	23.5603	-0.270873	0.125991	-2.14994	0.0315597	0.217444
hsa-miR-3147	23.8742	-0.25603	0.119895	-2.13546	0.0327238	0.223415
hsa-miR-103a-3p	13.0437	0.390975	0.183851	2.12658	0.0334547	0.225886
hsa-miR-802	23.8727	-0.250411	0.118188	-2.11875	0.0341116	0.225886
hsa-miR-411-5p	38.9266	0.314285	0.148377	2.11815	0.034162	0.225886
hsa-miR-1302	23.351	-0.269486	0.127317	-2.11666	0.034289	0.225886
hsa-miR-548ar-5p	98.8415	0.273828	0.130036	2.10578	0.0352232	0.230023
hsa-miR-200a-3p	26.0958	-0.248634	0.119244	-2.08508	0.037062	0.239944
hsa-miR-2110	13.8626	-0.321979	0.155673	-2.0683	0.0386119	0.247842
hsa-miR-601	20.5445	0.484843	0.235253	2.06094	0.0393085	0.250175
hsa-miR-380-3p	15.9863	0.346129	0.169695	2.03971	0.041379	0.26114
hsa-miR-4707-5p	20.1354	-0.265433	0.130378	-2.03586	0.041764	0.261373
hsa-miR-133a-3p	23.5951	-0.276658	0.137465	-2.01256	0.0441607	0.272349
hsa-miR-7-5p	19.5033	0.297765	0.148052	2.01122	0.0443023	0.272349
hsa-miR-34a-5p	29.6194	-0.251332	0.125144	-2.00835	0.0446058	0.272349
hsa-miR-642a-5p	20.6099	-0.252299	0.126478	-1.99481	0.0460639	0.276836
hsa-miR-510-3p	23.9429	-0.259169	0.12993	-1.99468	0.0460779	0.276836
hsa-miR-1197	31.7803	-0.223058	0.112326	-1.98581	0.0470545	0.28046
hsa-miR-766-3p	11.5259	0.402388	0.204541	1.96727	0.0491517	0.290653
hsa-miR-124-3p	4.51295	0.816088	0.327709	2.49028	0.0127643	NA
hsa-miR-641	5.9627	0.581198	0.287094	2.02442	0.0429269	NA
hsa-miR-9-5p	4.3938	-0.526725	0.268729	-1.96006	0.0499887	NA

## Sheet: STS3 - PMR vs Control at BL
	baseMean	log2FoldChange	lfcSE	stat	pvalue	padj
hsa-miR-150-5p	158.176	-2.03992	0.414655	-4.91956	8.67402e-07	0.000101486
hsa-miR-342-3p	58.363	-1.10379	0.277638	-3.97565	7.01863e-05	0.0041059
hsa-miR-26b-5p	98.1896	-0.790744	0.229849	-3.44029	0.000581102	0.022663
hsa-miR-3614-5p	30.2161	-0.393175	0.123513	-3.18326	0.00145626	0.0425957
hsa-miR-574-5p	67.7037	1.31512	0.458647	2.8674	0.00413858	0.0963235
hsa-let-7g-5p	97.232	-0.859842	0.305891	-2.81094	0.00493966	0.0963235
hsa-miR-4455	27.829	0.415076	0.151295	2.7435	0.00607885	0.101604
hsa-miR-451a	24575.2	-1.1968	0.449631	-2.66174	0.00777384	0.113692
hsa-miR-340-5p	54.6698	-0.738907	0.295258	-2.50258	0.0123293	0.138027
hsa-let-7a-5p	69.9102	-0.61997	0.25155	-2.4646	0.0137168	0.138027
hsa-miR-32-5p	28.3178	-0.46778	0.191032	-2.4487	0.0143374	0.138027
hsa-let-7b-5p	139.154	-0.606858	0.248922	-2.43794	0.0147712	0.138027
hsa-miR-155-5p	33.3949	-0.304553	0.125777	-2.42137	0.015462	0.138027
hsa-miR-19b-3p	165.155	-0.926426	0.391413	-2.36687	0.0179391	0.138027
hsa-miR-487a-3p	29.8938	-0.288521	0.122162	-2.36178	0.0181873	0.138027
hsa-miR-376a-3p	56.4731	-0.47806	0.205054	-2.33139	0.0197329	0.138027
hsa-miR-126-3p	272.391	-0.977574	0.423948	-2.30588	0.0211171	0.138027
hsa-miR-93-5p	126.527	-0.851443	0.369585	-2.30378	0.0212349	0.138027
hsa-miR-6721-5p	34.4764	0.350892	0.155241	2.26031	0.0238023	0.138339
hsa-miR-130a-3p	117.727	-0.995516	0.444704	-2.2386	0.0251819	0.138339
hsa-miR-29a-3p	37.4233	-0.379857	0.171295	-2.21756	0.0265848	0.138339
hsa-miR-183-5p	28.8495	-0.27084	0.123419	-2.19448	0.0282009	0.138339
hsa-miR-548a-5p	34.0068	-0.25973	0.119047	-2.18174	0.0291289	0.138339
hsa-miR-143-3p	40.8631	-0.318123	0.146281	-2.17473	0.02965	0.138339
hsa-miR-361-5p	39.7619	-0.605075	0.278892	-2.16957	0.0300392	0.138339
hsa-miR-29b-3p	33.177	-0.494049	0.228685	-2.1604	0.0307421	0.138339
hsa-miR-365a-3p+hsa-miR-365b-3p	28.4338	-0.24715	0.118992	-2.07703	0.0377986	0.163794
hsa-miR-543	31.9157	-0.246302	0.123606	-1.99263	0.0463015	0.18857
hsa-miR-221-3p	56.4793	-0.688311	0.346119	-1.98865	0.0467396	0.18857
hsa-miR-29c-3p	36.2075	-0.431281	0.219107	-1.96836	0.0490271	0.191206
hsa-miR-506-3p	17.7747	-0.503895	0.163377	-3.08425	0.00204068	NA
hsa-miR-138-5p	14.0796	0.522582	0.182742	2.85967	0.00424086	NA
hsa-miR-369-3p	21.9151	-0.346477	0.12338	-2.8082	0.00498197	NA
hsa-miR-1236-3p	15.612	0.49322	0.182292	2.70565	0.00681706	NA
hsa-miR-626	20.1603	-0.345117	0.127673	-2.70313	0.00686901	NA
hsa-miR-514a-5p	20.4017	-0.398569	0.149728	-2.66195	0.00776896	NA
hsa-miR-1299	25.2381	-0.373979	0.141691	-2.63939	0.0083055	NA
hsa-miR-2682-5p	10.1526	0.5298	0.203271	2.60637	0.00915067	NA
hsa-miR-454-3p	19.3393	-0.338824	0.132716	-2.553	0.0106801	NA
hsa-miR-641	5.9627	0.753381	0.296489	2.54101	0.0110533	NA
hsa-miR-337-5p	26.6678	-0.35193	0.140861	-2.49843	0.0124746	NA
hsa-miR-219a-5p	20.1597	-0.336262	0.135148	-2.48809	0.012843	NA
hsa-miR-499a-3p	14.9943	0.437092	0.175816	2.48607	0.0129162	NA
hsa-miR-380-3p	15.9863	0.432392	0.176644	2.44782	0.0143725	NA
hsa-miR-125b-5p	24.7822	-0.339095	0.138645	-2.44579	0.0144537	NA
hsa-miR-382-5p	20.6779	-0.575681	0.239885	-2.39982	0.0164031	NA
hsa-miR-518c-3p	13.5923	0.458473	0.194319	2.35938	0.0183055	NA
hsa-miR-125a-3p	17.6488	0.391454	0.166325	2.35354	0.0185955	NA
hsa-miR-409-3p	13.429	-0.637398	0.27093	-2.35263	0.0186412	NA
hsa-miR-323a-5p	8.35413	0.538235	0.231297	2.32703	0.0199636	NA
hsa-miR-1-5p	8.08387	0.567224	0.244589	2.3191	0.0203899	NA
hsa-miR-140-3p	17.0463	0.382103	0.16524	2.31241	0.0207551	NA
hsa-miR-577	15.5133	0.38979	0.169162	2.30424	0.0212093	NA
hsa-miR-1322	10.947	0.460736	0.205417	2.24293	0.0249013	NA
hsa-miR-494-5p	7.47194	0.560603	0.250854	2.23478	0.0254318	NA
hsa-miR-3613-5p	11.369	0.469187	0.210308	2.23095	0.0256841	NA
hsa-miR-1303	10.0904	0.46851	0.21083	2.22222	0.0262685	NA
hsa-miR-503-3p	18.8448	-0.305991	0.137756	-2.22125	0.0263337	NA
hsa-miR-1915-3p	13.8301	0.534008	0.24266	2.20064	0.0277617	NA
hsa-miR-766-3p	11.5259	0.470173	0.214021	2.19686	0.0280304	NA
hsa-miR-1296-3p	25.2241	-0.273042	0.124833	-2.18726	0.0287238	NA
hsa-miR-1307-3p	16.5153	0.356829	0.163264	2.18559	0.0288454	NA
hsa-miR-1224-3p	19.2902	-0.290571	0.134193	-2.16531	0.0303638	NA
hsa-miR-1262	22.5722	-0.265779	0.124134	-2.14105	0.0322697	NA
hsa-miR-593-3p	18.5487	0.34342	0.160819	2.13545	0.0327246	NA
hsa-miR-548aa+hsa-miR-548t-3p	18.7187	0.371793	0.177764	2.09149	0.0364839	NA
hsa-miR-1234-3p	15.0821	0.352171	0.169299	2.08018	0.0375094	NA
hsa-miR-511-5p	17.3843	0.320805	0.156173	2.05417	0.0399595	NA
hsa-miR-18b-5p	18.7092	-0.287748	0.141458	-2.03416	0.041936	NA
hsa-miR-548e-3p	12.6633	0.364665	0.183422	1.98812	0.0467984	NA
hsa-miR-1909-3p	8.67135	-0.377953	0.191595	-1.97267	0.0485337	NA

## Sheet: STS4 - mirPath KEGG pathways 1
KEGG pathway	p-value	#genes	#miRNAs
TGF-beta signaling pathway	1.15785e-07	48	25
Proteoglycans in cancer	1.15785e-07	104	28
Prion diseases	7.70061e-07	13	13
Signaling pathways regulating pluripotency of stem cells	1.9334e-05	74	27
Oxytocin signaling pathway	5.59902e-05	86	28
Hippo signaling pathway	6.04653e-05	76	29
Transcriptional misregulation in cancer	6.08762e-05	87	26
Axon guidance	6.35819e-05	66	25
Glycosaminoglycan biosynthesis - chondroitin sulfate / dermatan sulfate	8.51398e-05	10	10
Glioma	0.000170017	36	25
Endocytosis	0.000181347	101	25
Adrenergic signaling in cardiomyocytes	0.000181347	72	27
Pancreatic cancer	0.000191283	39	24
Chronic myeloid leukemia	0.000191283	41	24
Prostate cancer	0.000199957	51	27
Estrogen signaling pathway	0.000256513	51	25
Adherens junction	0.000261439	42	24
Pathways in cancer	0.000426112	178	30
FoxO signaling pathway	0.000485976	70	26
Viral carcinogenesis	0.000661985	80	27
Thyroid hormone signaling pathway	0.000873166	58	24
Melanoma	0.000959939	41	25
Ras signaling pathway	0.000968304	105	27
Colorectal cancer	0.00102421	36	26
Glycosaminoglycan biosynthesis - heparan sulfate / heparin	0.00105865	14	17
Glutamatergic synapse	0.00105865	54	25
ErbB signaling pathway	0.00145247	46	25
Rap1 signaling pathway	0.00145247	98	27
Oocyte meiosis	0.00190815	55	28
Endometrial cancer	0.00245098	29	20
Thyroid hormone synthesis	0.00271707	33	25
MAPK signaling pathway	0.00292276	118	28
PI3K-Akt signaling pathway	0.00292726	150	30
Cholinergic synapse	0.0035731	58	26
Neurotrophin signaling pathway	0.00375707	61	26
mTOR signaling pathway	0.00408332	34	21
Wnt signaling pathway	0.00408332	68	27
Platelet activation	0.0054345	62	27
Acute myeloid leukemia	0.00577732	31	21
Phosphatidylinositol signaling system	0.00612171	40	23
cGMP-PKG signaling pathway	0.00704468	79	28
Long-term depression	0.00834847	31	25
Regulation of actin cytoskeleton	0.00908157	99	29
Sphingolipid signaling pathway	0.00946015	55	22
Hepatitis B	0.0110763	61	26
Insulin secretion	0.0124492	42	28
Endocrine and other factor-regulated calcium reabsorption	0.012664	27	19
Circadian rhythm	0.012664	20	23
Renal cell carcinoma	0.0142416	37	23
Melanogenesis	0.015041	47	26
Ubiquitin mediated proteolysis	0.0152279	62	25
Vascular smooth muscle contraction	0.0152987	54	25
AMPK signaling pathway	0.0193837	61	25
Gastric acid secretion	0.0282311	38	26
Thyroid cancer	0.0283381	16	16
Gap junction	0.0283381	38	23
cAMP signaling pathway	0.0283381	88	27
Long-term potentiation	0.0322735	34	23
Focal adhesion	0.0322735	91	27
Prolactin signaling pathway	0.0362335	33	20
Calcium signaling pathway	0.0371304	77	27
Choline metabolism in cancer	0.0401374	47	23
Cell cycle	0.0401374	56	24
Dorso-ventral axis formation	0.0413616	16	13
N-Glycan biosynthesis	0.0436511	22	14
Dopaminergic synapse	0.0452832	61	25
Morphine addiction	0.0491038	44	29

## Sheet: STS5 - MTX Response Prediction
	baseMean	log2FoldChange	lfcSE	stat	pvalue	padj
hsa-miR-875-3p	12.9369	0.544378	0.156313	3.48262	0.000496533	0.396233
hsa-let-7f-5p	28.6364	-0.597096	0.188325	-3.17056	0.00152143	0.60705
hsa-miR-1297	16.7779	0.410697	0.142681	2.87844	0.0039965	0.836881
hsa-miR-3136-5p	18.2766	0.449081	0.16767	2.67837	0.00739822	0.836881
hsa-miR-1286	16.9452	-0.377187	0.145196	-2.59778	0.00938297	0.836881
hsa-miR-181a-5p	28.4619	-0.810317	0.313422	-2.58539	0.00972699	0.836881
hsa-miR-885-5p	16.7105	0.614299	0.241082	2.54809	0.0108313	0.836881
hsa-miR-590-3p	11.9556	0.394047	0.162319	2.42761	0.0151985	0.836881
hsa-miR-144-3p	279.326	-1.01252	0.422607	-2.39589	0.0165799	0.836881
hsa-miR-382-5p	22.9216	-0.682408	0.284936	-2.39495	0.0166225	0.836881
hsa-miR-106b-5p	57.1629	-0.873009	0.368716	-2.3677	0.0178989	0.836881
hsa-miR-9-5p	4.29531	0.638757	0.271037	2.35672	0.0184371	0.836881
hsa-miR-4536-3p	18.8547	0.339621	0.144528	2.34987	0.01878	0.836881
hsa-miR-548c-5p+hsa-miR-548o-5p+hsa-miR-548am-5p	9.6641	0.415777	0.18072	2.30067	0.0214103	0.836881
hsa-miR-374b-5p	26.1082	-0.699847	0.305305	-2.29229	0.0218889	0.836881
hsa-miR-106a-5p+hsa-miR-17-5p	201.056	-0.89924	0.400978	-2.24262	0.0249216	0.836881
hsa-miR-302b-3p	23.747	-0.286389	0.127734	-2.24207	0.0249568	0.836881
hsa-miR-98-5p	19.0926	-0.371036	0.166802	-2.22441	0.0261206	0.836881
hsa-miR-619-3p	10.4093	-0.393066	0.179395	-2.19106	0.0284475	0.836881
hsa-miR-599	7.61593	0.439998	0.203099	2.16642	0.030279	0.836881
hsa-miR-122-5p	70.6262	1.00567	0.467053	2.15322	0.0313012	0.836881
hsa-miR-376c-3p	35.9139	-0.740631	0.344124	-2.15222	0.0313799	0.836881
hsa-miR-20a-5p+hsa-miR-20b-5p	186.546	-0.922681	0.430601	-2.14277	0.0321313	0.836881
hsa-miR-193a-5p+hsa-miR-193b-5p	18.889	0.310316	0.145468	2.13323	0.0329059	0.836881
hsa-miR-484	20.4448	-0.392639	0.185121	-2.12099	0.0339227	0.836881
hsa-miR-455-5p	18.4023	0.338362	0.159801	2.1174	0.0342258	0.836881
hsa-miR-376a-3p	62.6361	-0.518355	0.246985	-2.09873	0.0358405	0.836881
hsa-miR-3180-5p	15.244	-0.309088	0.14997	-2.06101	0.0393025	0.836881
hsa-miR-2113	12.0016	0.352619	0.171515	2.05591	0.0397914	0.836881
hsa-miR-141-3p	19.5736	0.276921	0.134735	2.0553	0.0398503	0.836881
hsa-miR-5196-3p+hsa-miR-6732-3p	12.0346	-0.339063	0.165364	-2.0504	0.0403254	0.836881
hsa-miR-942-3p	10.2433	0.363659	0.17739	2.05005	0.0403591	0.836881
hsa-miR-221-3p	73.7737	-0.939479	0.458661	-2.04831	0.0405299	0.836881
hsa-miR-524-3p	11.3613	-0.35338	0.173012	-2.04252	0.0410999	0.836881
hsa-miR-330-5p	13.874	0.338066	0.16704	2.02386	0.0429844	0.836881
hsa-miR-128-1-5p	23.6613	0.493711	0.245864	2.00806	0.0446364	0.836881
hsa-miR-451a	32320.9	-1.01163	0.503802	-2.00798	0.044645	0.836881
hsa-miR-345-5p	13.0134	-0.324727	0.161929	-2.00536	0.0449243	0.836881
hsa-miR-4454+hsa-miR-7975	386.433	-0.778006	0.390162	-1.99406	0.0461454	0.836881
hsa-miR-424-5p	18.6472	-0.286587	0.143992	-1.99029	0.0465586	0.836881
hsa-miR-450a-2-3p	30.1349	0.219092	0.111124	1.9716	0.0486555	0.836881

## Sheet: STS6 - mirPath KEGG pathways 2
KEGG pathway	p-value	#genes	#miRNAs
TGF-beta signaling pathway	2.7395e-07	57	32
ErbB signaling pathway	4.23231e-06	63	36
Morphine addiction	8.32798e-06	59	35
GABAergic synapse	9.95979e-06	58	35
Biosynthesis of unsaturated fatty acids	2.13846e-05	14	17
Mucin type O-Glycan biosynthesis	2.13846e-05	18	23
Renal cell carcinoma	2.13846e-05	47	34
Hippo signaling pathway	2.44792e-05	93	33
Pathways in cancer	2.60678e-05	233	36
Proteoglycans in cancer	4.68468e-05	118	37
Nicotine addiction	0.000138818	27	32
Ras signaling pathway	0.000241705	137	35
FoxO signaling pathway	0.000379301	85	34
Thyroid hormone signaling pathway	0.000379301	75	35
Prolactin signaling pathway	0.000680888	47	35
Glutamatergic synapse	0.000846157	72	33
Axon guidance	0.00111911	77	34
Prion diseases	0.0011688	14	16
Endocytosis	0.00139695	119	36
Melanoma	0.0014414	50	32
Estrogen signaling pathway	0.00160995	59	35
Rap1 signaling pathway	0.00189322	125	34
Pancreatic cancer	0.00189322	46	34
MAPK signaling pathway	0.00213975	148	36
Signaling pathways regulating pluripotency of stem cells	0.00273219	86	36
Chronic myeloid leukemia	0.00347839	49	36
Prostate cancer	0.00398355	57	33
Retrograde endocannabinoid signaling	0.00423764	64	35
Transcriptional misregulation in cancer	0.00477545	103	35
PI3K-Akt signaling pathway	0.0080705	191	36
Focal adhesion	0.0080705	121	37
Adherens junction	0.0109975	48	30
Glioma	0.0110389	40	35
Long-term potentiation	0.0145798	44	33
Type II diabetes mellitus	0.0148556	32	29
Hepatitis B	0.0159042	80	35
Wnt signaling pathway	0.0163392	82	34
Colorectal cancer	0.017162	40	31
Dopaminergic synapse	0.0214916	78	35
Biotin metabolism	0.0241664	2	2
Glycosaminoglycan biosynthesis - chondroitin sulfate / dermatan sulfate	0.0251195	12	16
AMPK signaling pathway	0.0251195	74	35
Ubiquitin mediated proteolysis	0.0263024	82	34
mTOR signaling pathway	0.0287463	39	33
Circadian entrainment	0.0325675	58	33
Propanoate metabolism	0.0353782	18	14
p53 signaling pathway	0.0410887	42	33

## Sheet: STS7 - LM output
miR	p value	Adjusted p value	Estimated size of effect
hsa-miR-761	3.44e-06	0.00274512	6.44474
hsa-miR-301b-5p	7.03e-06	0.00280497	10.9344
hsa-miR-548ar-3p	2.09e-05	0.0055594	8.17974
hsa-miR-212-3p	4.72e-05	0.0094164	1.50267
hsa-miR-188-5p	8.74e-05	0.013949	12.0325
hsa-miR-410-3p	0.0001053	0.0140049	4.99402
hsa-miR-661	0.000171954	0.0152466	5.5986
hsa-miR-3130-3p	0.000158393	0.0157997	2.04683
hsa-miR-1185-5p	0.000215772	0.0172186	1.32277
hsa-miR-3180	0.000157259	0.0179275	6.91297
hsa-miR-543	0.000475013	0.0315884	7.93445
hsa-miR-105-5p	0.000450525	0.0326835	3.29287
hsa-miR-338-5p	0.000853826	0.0486681	5.46315
hsa-miR-3065-3p	0.00148278	0.0514459	5.109
hsa-miR-512-5p	0.000842927	0.0517427	8.88232
hsa-miR-25-5p	0.00144275	0.0523326	6.20935
hsa-miR-1264	0.00132066	0.0526945	2.48278
hsa-miR-1262	0.00139936	0.0531756	1.15808
hsa-miR-182-3p	0.00106821	0.053277	8.85133
hsa-miR-302a-3p	0.00131658	0.0552964	6.50336
hsa-miR-4755-5p	0.00104002	0.0553291	6.89955
hsa-miR-592	0.0011804	0.0554095	4.55878
hsa-miR-520d-5p+hsa-miR-527+hsa-miR-518a-5p	0.00126757	0.0561957	5.07459
hsa-miR-181a-2-3p	0.00197523	0.056294	6.90107
hsa-miR-367-3p	0.00196846	0.058179	5.04982
hsa-miR-509-5p	0.00190771	0.0585521	5.5089
hsa-miR-671-5p	0.00184201	0.0587968	5.46885
hsa-miR-297	0.00179998	0.0598492	4.2212
hsa-miR-935	0.0024182	0.0622492	4.16542
hsa-miR-548a-5p	0.00235903	0.0627503	10.5072
hsa-miR-648	0.00229958	0.0632782	4.74832
hsa-miR-1257	0.00281752	0.0661289	2.57968
hsa-miR-4524a-5p	0.00354362	0.0673287	1.89072
hsa-miR-329-3p	0.00364572	0.0676578	4.42374
hsa-miR-598-3p	0.00281617	0.0681001	6.17123
hsa-miR-561-5p	0.00351907	0.0684932	4.91495
hsa-miR-627-3p	0.00275554	0.0687163	5.66688
hsa-miR-3161	0.00347426	0.0693116	5.66699
hsa-miR-196a-3p	0.00342677	0.0701169	4.0306
hsa-miR-548m	0.00318167	0.070527	7.11994
hsa-miR-1299	0.00392667	0.0712156	5.54489
hsa-miR-92b-3p	0.0033939	0.0712718	-1.87909
hsa-miR-582-5p	0.00333202	0.0718636	8.01599
hsa-miR-942-5p	0.00317531	0.0723971	0.746599
hsa-miR-1249-3p	0.00434656	0.077079	0.795268
hsa-miR-572	0.00461211	0.0783078	5.1417
hsa-miR-885-3p	0.00460167	0.079829	3.87706
hsa-miR-1910-3p	0.00482028	0.0801371	11.7539
hsa-miR-495-5p	0.0051187	0.0816945	6.06873
hsa-miR-555	0.00509557	0.082985	4.7529
hsa-miR-518f-3p	0.00549013	0.0842524	4.98759
hsa-let-7c-5p	0.00562357	0.0846719	6.83553
hsa-miR-940	0.00544578	0.0852105	5.28677
hsa-miR-544a	0.00577889	0.0853992	5.25746
hsa-miR-383-5p	0.00738377	0.0866507	2.94318
hsa-miR-639	0.00727618	0.0866625	8.30526
hsa-miR-516a-5p	0.00705906	0.0866636	4.27519
hsa-miR-137	0.0069708	0.0869172	0.122547
hsa-miR-200b-3p	0.00687777	0.0871184	4.72152
hsa-miR-10a-5p	0.00723602	0.0874901	3.974
hsa-miR-99b-5p	0.00801215	0.0875849	6.2554
hsa-miR-766-5p	0.0061532	0.0876831	3.05277
hsa-miR-576-5p	0.00791403	0.0877138	4.61811
hsa-miR-1322	0.00682873	0.0878923	24.5771
hsa-miR-518e-3p	0.00610066	0.0885151	4.63071
hsa-miR-376c-5p	0.0079005	0.0887971	3.95912
hsa-miR-3180-5p	0.00679009	0.0888277	4.27137
hsa-miR-1908-3p	0.00637281	0.0892194	3.4938
hsa-miR-183-5p	0.0078912	0.0899597	6.93
hsa-miR-323a-5p	0.00676482	0.0899721	1.02512
hsa-miR-563	0.00834584	0.0899998	4.64167
hsa-miR-548al	0.00668624	0.0904342	5.26884
hsa-miR-3934-5p	0.00787786	0.0911092	5.2786
hsa-miR-3615	0.00666867	0.0917518	3.95259
hsa-miR-181c-5p	0.00913105	0.095876	2.90805
hsa-miR-128-2-5p	0.00907435	0.0965511	7.85201
hsa-miR-502-3p	0.00961142	0.0983322	3.96602
hsa-miR-548e-5p	0.00989637	0.0987162	7.28804
hsa-miR-802	0.00978524	0.0988433	5.77483
hsa-miR-655-3p	0.0100806	0.0993123	3.29992
hsa-miR-129-5p	0.00960928	0.0995871	0.542039
hsa-miR-1306-3p	0.0105845	0.101764	2.48777
hsa-miR-345-5p	0.0105736	0.102899	4.67553
hsa-miR-490-3p	0.0112401	0.103099	3.19826
hsa-miR-501-3p	0.0111746	0.10369	-0.275065
hsa-miR-34a-5p	0.0111603	0.104776	8.80565
hsa-miR-610	0.011151	0.105934	6.12994
hsa-miR-301a-5p	0.0120517	0.109287	5.82036
hsa-miR-614	0.0123166	0.110434	2.79796
hsa-miR-3168	0.0125335	0.11113	6.16338
hsa-miR-525-5p	0.0129698	0.113735	4.58012
hsa-let-7e-5p	0.0137269	0.119066	3.42337
hsa-miR-562	0.0139089	0.119347	3.437
hsa-miR-1287-5p	0.0150178	0.121052	1.13756
hsa-miR-1297	0.0151941	0.121249	4.99182
hsa-miR-631	0.015359	0.121352	3.71573
hsa-miR-208b-3p	0.015697	0.121614	5.39668
hsa-miR-34c-3p	0.0144915	0.121728	3.65086
hsa-miR-3074-3p	0.0146987	0.122183	2.92648
hsa-miR-939-5p	0.0150064	0.122195	3.13784
hsa-miR-551b-3p	0.0156351	0.122322	4.77252
hsa-miR-596	0.0162631	0.122433	3.79731
hsa-miR-96-5p	0.0149049	0.12262	4.66543
hsa-miR-3144-5p	0.0144802	0.122928	16.4162
hsa-miR-330-3p	0.0161852	0.123007	3.89445
hsa-miR-138-5p	0.0161475	0.123901	2.32019
hsa-miR-4647	0.0167921	0.125234	4.33766
hsa-miR-204-5p	0.0169571	0.125294	2.262
hsa-miR-4458	0.0173571	0.125918	2.70807
hsa-miR-129-2-3p	0.0172224	0.126087	3.89819
hsa-miR-299-5p	0.0186534	0.130574	5.58254
hsa-miR-154-5p	0.0186125	0.131441	2.4885
hsa-miR-101-3p	0.0185766	0.132358	0.873295
hsa-miR-200a-3p	0.0184275	0.132479	6.77887
hsa-miR-33b-5p	0.019271	0.133724	6.01618
hsa-miR-342-5p	0.0195624	0.134576	4.30785
hsa-miR-1287-3p	0.0205872	0.139226	1.9057
hsa-miR-874-3p	0.0210083	0.139705	2.99412
hsa-miR-650	0.0205124	0.139905	5.27857
hsa-miR-211-3p	0.0208672	0.139933	3.59484
hsa-miR-188-3p	0.022243	0.141999	3.46419
hsa-miR-296-5p	0.0222116	0.142942	2.85288
hsa-miR-512-3p	0.0222043	0.144057	2.62485
hsa-miR-29a-3p	0.0219201	0.144564	11.7583
hsa-miR-521	0.022164	0.144974	3.32965
hsa-miR-494-3p	0.0230527	0.146001	3.64377
hsa-miR-133a-3p	0.0235806	0.14701	3.34533
hsa-miR-216b-5p	0.0234092	0.147091	4.31726
hsa-miR-1296-3p	0.0240599	0.147691	2.24308
hsa-miR-216a-5p	0.0244708	0.147937	4.26167
hsa-miR-744-5p	0.0243717	0.148462	0.189479
hsa-miR-587	0.0240507	0.148779	4.17996
hsa-miR-384	0.0266519	0.159911	4.57191
hsa-miR-484	0.0273462	0.162853	4.95115
hsa-miR-181a-3p	0.0278247	0.163265	3.83559
hsa-miR-335-5p	0.0278189	0.16444	8.87104
hsa-miR-449c-5p	0.0282727	0.164683	3.80571
hsa-miR-539-5p	0.0300914	0.172755	2.97994
hsa-miR-532-3p	0.0299896	0.173418	6.63476
hsa-miR-198	0.0306675	0.174805	-2.91031
hsa-miR-1269a	0.0313723	0.177554	4.81929
hsa-miR-181d-3p	0.0316722	0.177989	4.37932
hsa-miR-4443	0.0324595	0.181138	5.83403
hsa-miR-769-5p	0.033302	0.184548	3.63543
hsa-miR-504-3p	0.033563	0.184712	3.79795
hsa-miR-378c	0.033851	0.185021	2.16285
hsa-miR-3190-3p	0.0343279	0.186352	2.07298
hsa-miR-339-3p	0.0350813	0.186633	2.97
hsa-miR-520a-5p	0.0346871	0.187029	4.0357
hsa-miR-324-3p	0.0350726	0.187839	1.66419
hsa-miR-1180-3p	0.0356269	0.18828	3.6698
hsa-miR-933	0.0373761	0.191193	4.97842
hsa-miR-520h	0.0367371	0.191609	3.07475
hsa-miR-874-5p	0.036586	0.192076	3.75064
hsa-miR-3605-5p	0.0373352	0.192216	4.75834
hsa-miR-514b-5p	0.0372066	0.192798	7.17802
hsa-miR-4488	0.0394794	0.194473	4.86817
hsa-miR-767-3p	0.0392409	0.194499	2.94484
hsa-miR-371b-5p	0.0398123	0.194909	3.27825
hsa-miR-503-5p	0.0392278	0.195649	4.31761
hsa-miR-548n	0.0390894	0.196185	4.73281
hsa-miR-155-5p	0.0386668	0.196536	3.2851
hsa-miR-300	0.0390343	0.197148	3.06319
hsa-miR-891b	0.0406658	0.197874	4.51204
hsa-miR-652-3p	0.0421531	0.200227	3.88713
hsa-miR-455-3p	0.0424883	0.200625	3.21971
hsa-miR-3158-3p	0.04149	0.200661	0.57526
hsa-miR-664a-3p	0.0419988	0.200689	6.06526
hsa-miR-624-3p	0.0418612	0.201236	1.66636
hsa-miR-519e-3p	0.043586	0.202219	3.65553
hsa-miR-1307-3p	0.0435501	0.203234	4.58207
hsa-miR-511-5p	0.04345	0.203959	4.18229
hsa-miR-601	0.0444147	0.204872	-6.1829
hsa-miR-302a-5p	0.0468163	0.208712	3.23469
hsa-miR-548i	0.0458361	0.209013	3.30575
hsa-miR-127-5p	0.0456621	0.209416	1.71088
hsa-miR-181b-5p+hsa-miR-181d-5p	0.0467787	0.209716	3.28602
hsa-miR-302e	0.0466585	0.210359	3.95657
hsa-miR-584-3p	0.0464117	0.210435	5.80158
hsa-miR-3127-5p	0.0480432	0.211815	2.83043
hsa-miR-454-3p	0.0479304	0.212492	3.72571
